# Supplementary material for: Dynamic Pseudorotaxane Crystals Containing Metallocene Complexes
Source: Sci Rep. 2017 Oct 27;7:14195. doi: 10.1038/s41598-017-14505-7 (PMC5660174; doi:10.1038/s41598-017-14505-7)
Supplement: Supplementary file 1 — Supplement CIF files [file 41598_2017_14505_MOESM1_ESM.zip]

Archive with 5 entries (5 files):
- 168049_1_rebuttal_5173052_qwjhhq.docx
- 168049_1_supp_5173054_rwjhhr.pdf
- 168049_1_video_5173072_twjhhq.mov
- 168049_1_additional_review_material_5173073_4wjhhr.pdf
- 168049_1_merged_1505847829.pdf
